# Supplementary material for: Phylogeographical Analyses of a Relict Fern of Palaeotropical Flora (Vandenboschia speciosa): Distribution and Diversity Model in Relation to the Geological and Climate Events of the Late Miocene and Early Pliocene
Source: Plants (Basel). 2022 Mar 22;11(7):839. doi: 10.3390/plants11070839 (PMC9002575; doi:10.3390/plants11070839)
Supplement: Supplementary file 1 [file plants-11-00839-s001.zip]

Archive with 1 entries (1 files):
- plants-1546277-supplementary.pdf
